# Supplementary material for: Comparison of Quality Characteristics of Commercial Kimchi Manufactured in Korea, China, and the United States
Source: Foods. 2021 Oct 18;10(10):2488. doi: 10.3390/foods10102488 (PMC8535366; doi:10.3390/foods10102488)
Supplement: Supplementary file 1 [file foods-10-02488-s001.zip]

Archive with 1 entries (1 files):
- foods-1408164-supplementary.pdf
